# Supplementary material for: Plasticity of Drosophila germ granules during germ cell development
Source: PLoS Biol. 2023 Apr 13;21(4):e3002069. doi: 10.1371/journal.pbio.3002069 (PMC10128949; doi:10.1371/journal.pbio.3002069)
Supplement: S1 Data — Individual values used to generate graphs for each figure are listed under the corresponding tab. (XLSX) [file pbio.3002069.s010.xlsx]

## Sheet: Figure 3
Fig 3C							Fig 3D							Fig 3E							Fig 3F			Fig 3G			Fig 3H												Fig 3I
nc9	nc10	nc11	nc12	nc13	nc14		nc9	nc10	nc11	nc12	nc13	nc14		nc9	nc10	nc11	nc12	nc13	nc14		WT	nos-egfp		WT	nos-egfp		stage 4	stage 5	stage 6	stage 7	stage 8	stage 9	stage 10	stage 11	stage 12	stage 13	stage 14		stage 4	stage 5	stage 6	stage 7	stage 8	stage 9	stage 10	stage 11	stage 12	stage 13	stage 14
0.61114	1.29179	1.0132	0.623591	0.701265	0.306903		0.964487	1.09251	1.04806	0.80354	0.627119	0.633712		2.86011	1.46423	0.842312	0.943397	0.828585	1.0079		1.09871	1.43041		0.282291	0.390184		1.93682	0.460149	0.297628	0.0380724	0.193624	0.199451	0.0533245	0.0965222	0.084562	0.155988	0.0452964		1.49422	0.866723	0.638405	0.100879	0.283669	0.1385	0.0077308	0.0250773	0.0138246	0.0184633	-0.00188
0.665331	0.87712	1.29962	0.770545	0.836322	0.339031		1.11393	0.83494	1.34494	0.948655	0.707473	0.679877		2.59124	1.40917	0.846841	0.957389	1.1639	1.00294		0.691377	1.63577		0.321588	0.202245		1.31509	0.50832	0.195127	0.142185	0.279788	0.257805	0.0374246	0.109197	0.0344728	0.174613	0.0263575		1.14194	0.929863	0.459137	0.161517	0.161542	0.22829	0.0592277	0.0255	-0.0187595	0.0548104	-0.0124072
0.405498	0.819741	0.842473	0.520254	1.08445	0.183262		0.704354	0.802115	1.0227	0.777909	0.831357	0.519009		2.75138	2.19117	0.754862	1.20542	0.93875	0.774645		1.27922	2.01205		0.665239	0.670572		1.22906	0.274771	0.136663	0.0688341	0.1265	0.165499	0.0291557	-0.0145863	0.0917584	0.121854	0.0296897		1.09705	0.709844	0.560791	0.176389	0.0914086	0.138751	0.0205094	0.0272642	0.0486058	0.0075644	-0.0092371
0.920481	1.55108	0.683478	0.948909	0.721595	0.128246		0.69884	1.16403	0.869746	1.0222	0.64001	0.40907		0.95634	0.500739	1.39406	1.41009	1.37522	0.737651		1.56038	1.17096		0.282406	0.437588		2.32558	0.192283	0.205993	0.111778	0.192008	0.185234	0.14912	0.19238	0.0958732	0.104006	-0.0214901		1.59203	0.559481	0.669019	0.250334	0.11973	0.175439	0.0946261	0.37894	0.0259469	-0.0182092	-0.0338635
0.795642	1.25349	0.660281	1.18079	0.576594	0.400541		0.480522	1.07703	0.737273	1.46477	0.583941	0.69718		1.04869	0.601592	0.607032	1.40965	1.62464	0.810428		1.29505	1.5467		0.6817	0.403373		1.8794	0.600544	0.0708179	0.00997943	0.164855	0.195066	0.0742012	0.162185	0.0808623	0.129625	-0.0381918		1.47305	0.953527	0.212485	0.0330837	0.122226	0.18894	0.0082456	0.0577858	0.0041602	0.0229725	-0.0350089
1.00596	1.03685	0.467186	0.861411	1.0764	0.214451		0.634317	0.916305	0.606934	1.07485	0.849034	0.649454		0.694866	0.53764	0.795675	1.03007	1.02012	0.79361		0.734941	1.7209		0.350345	0.404604		1.55458	0.321533	0.364433	0.115736	0.0960722	0.1936	0.122972	0.0208796	0.0717532	0.139362	-0.0047662		1.25322	0.888253	0.550392	0.195247	0.0652638	0.187936	0.0591128	-0.0039862	0.0279354	0.025701	-0.0171603
1.48664	0.698479	0.428179	0.607424	0.826844	0.169015		1.42954	0.971922	0.587152	0.880013	0.893104	0.391064		0.703739	0.459299	0.431203	0.406093	1.4346	1.1445		0.886205	1.59496		0.391273	0.282656		1.04725	0.25341	0.42135	0.21162	0.15052	0.19688	0.0317683	-0.00782134	0.0440928	0.115354	0.0706924		1.32929	0.534855	0.651875	0.212374	0.105583	0.213487	0.0024921	0.0051782	-0.025389	0.0150753	0.0175912
1.54907	0.710233	0.791136	1.13811	0.618172	0.16887		1.42999	0.920709	0.897375	1.24549	0.727638	0.452961		0.526767	1.3392	0.479183	0.460117	0.93507	1.5603		0.739863	1.79052		0.220944	0.347469		1.06488	0.253193	0.075832	0.229808	0.202898	0.156483	0.107827	0.0339995	0.102078	0.140448	0.0682665		1.25925	0.619512	0.172388	0.24125	0.156694	0.143926	0.0432764	0.0133039	0.0304883	0.0238515	0.0192583
1.069	1.0216	0.411044	0.590584	0.885398	0.141616		1.15865	1.15418	0.589709	0.612975	0.891349	0.36457		0.5967	0.917828	0.497537	0.422254	0.598475	1.38324		0.714262			0.480734	0.227945		1.53172	0.21233	0.0931013	0.191267	0.206912	0.152571	0.0706692	0.0468899	0.114397	0.108975	0.0665868		1.57856	0.49862	0.107093	0.222051	0.175188	0.111765	0.0266154	0.0568027	0.039901	0.0151608	0.0355118
1.36887	1.06211	0.927549	0.934437	0.374382	0.203078		1.52934	1.22452	0.8289	0.660139	0.527276	0.475431		1.00553	0.775387	0.888589	0.34057	0.894901	1.23436					0.464226	0.239344		1.59246	0.304482	0.0933559	0.180552	0.22121	0.184712	0.0663028	0.0584275	0.122852	0.0941803	0.0365558		1.67476	0.650243	0.0778151	0.210022	0.123748	0.219039	0.0083446	0.0387974	0.025641	0.0116301	0.0105111
1.45752	0.621419	0.824611	0.413337	0.45449	0.244555		1.66757	0.862621	0.761569	0.489388	0.591266	0.52857		0.809114	1.28506	0.75831	0.300846	1.00969	1.3497					0.474765			0.931715	0.366669	0.0919277	0.192466	0.13071	0.111316	0.0974765	-0.0607752	0.127437	0.0822508	0.0809249		1.1798	0.722922	0.0813956	0.257581	0.166867	0.119819	0.0218972	-0.0246543	0.036606	0.0010313	0.0190188
0.760058	0.426405	0.475785	0.691246	0.430787	0.143776		0.833656	0.652738	0.566272	0.692905	0.576565	0.46564		0.703275	1.09656	0.952687	0.819283	0.775041	1.19854								0.639323	0.215569	0.0629434	0.332707	0.0766883	0.152774	0.0920903	0.0227649	0.037161	0.141576	0.0416344		0.892745	0.636852	0.0956475	0.916916	0.0791038	0.149645	0.0165337	0.0202517	-0.0347981	0.028113	0.0057675
0.516662	0.606519	1.73947	0.408729	0.52496	0.266717		0.613458	0.808169	1.12269	0.479023	0.684067	0.576025		0.883701	1.326	1.25107	0.315475	0.369295	1.01406								0.909374	0.399898	0.164114	0.369241	0.101552	0.239562	0.0717054	0.0258363	0.0524446	0.143686	0.0212414		1.10533	0.787825	0.204763	0.675477	0.110806	0.1822	0.0070208	0.0378389	0.0132637	0.0271165	-0.0071384
1.12695	0.863517	1.32337	1.2366	0.551916	0.192701		1.15088	1.1733	1.1613	1.19101	0.740931	0.395576		0.376631	1.03009	1.12919	0.512092	0.137864	1.22469								1.2947	0.288922	0.149949	0.633311	0.155511	0.369632	-0.0320278	-0.0663538	0.055321	0.137119	0.0348311		1.60471	0.541027	0.136643	1.00744	0.13669	0.296	0.0677966	0.0264169	0.0196591	0.0252442	0.004943
1.49453	0.584352	0.326267	0.698986	0.64792	0.222368		1.12814	0.838517	0.388257	0.748947	0.818698	0.497371		0.655584	0.481352	0.794988	0.4556	0.0879866	0.76844								0.876139	0.333403	0.279334	0.669452	0.159394	0.110194	0.0469938	-0.0106618	0.0623511	-0.0703065	0.0563565		1.14683	0.68025	0.262583	1.29231	0.203449	0.099583	0.102874	0.0014717	0.0265502	0.0057639	0.0028698
0.9856	1.03927	0.376689	0.580381	0.436262	0.250745		0.871274	1.2083	0.441601	0.665943	0.637931	0.540833		0.303447	0.352085	0.836814	0.403438	0.332062	0.697275								1.55821	0.37595	0.129817	0.443055	0.090616	0.0493554	-0.0487271	-0.0210908	0.0482099	0.0623145	0.0863275		1.65259	0.739693	0.130083	0.847174	0.112322	0.0369265	0.0130357	-0.0200822	0.0243734	0.0214162	0.013322
1.06442	0.345057	0.487933	0.215226	0.596339	0.232964		0.90856	0.581476	0.634341	0.310896	0.789387	0.529068		0.333097	0.567747	0.877064	0.266787	0.268355	0.57292								0.517356	0.349291	0.089452	0.0149982	0.130916	0.0526454	-0.0144435	-0.00775487	0.0525354	-0.00467608	0.0729512		0.795281	0.723602	0.0818557	0.0364038	0.107283	0.0696208	0.0054441	-0.0088995	0.0053136	-0.0085646	0.0111094
0.716633	0.865795	1.06743	0.656936	0.36124	0.211738		0.682494	1.09709	1.07082	0.683485	0.547495	0.536758		0.586385	1.19787	0.844977	0.588211		0.64269								1.29812	0.317466	0.206053	0.198465	0.111575	0.0703913	-0.155133	-0.0136804	0.0104283	0.0273923	0.0687549		1.50048	0.734119	0.179505	0.177323	0.0978986	0.109319	-0.0822391	0.0124286	-0.0001824	0.0031332	0.0073114
	0.464161	0.721284	0.336178	0.272231	0.219093			0.617551	0.722651	0.420852	0.462974	0.630637		0.796844	1.13135	0.443857			0.387575								0.695933	0.328493	0.17397	0.224851	0.141768	0.084613	0.108614	-0.0620152	0.0828388	0.034127	0.0830916		0.84462	0.862517	0.246824	0.0866172	0.162833	0.0743308	0.063192	-0.0368273	0.0229763	0.0032579	0.0127323
	0.608185	0.47901	0.559599	0.440103	0.152961			0.759614	0.564566	0.673704	0.595584	0.409966		0.816552	1.7698	0.475911			0.270813								0.911872	0.22934	0.1718	0.136808	0.13951	0.073996	0.0722355	0.0675506	0.0317255	0.0173865	0.0906491		1.03892	0.560707	0.160909	0.100396	0.149891	0.065177	0.0642309	0.0241933	0.0065918	0.0007524	0.0117949
	0.77427	0.588606	0.178205	0.240787	0.233527			0.601171	0.712819	0.281218	0.388261	0.416683			1.54058	0.420623			0.264331								1.16089	0.350135	0.109168	0.0347036	0.0845683	-0.0386722	0.0361152	0.0228726	0.0852268	0.0781164	0.00235302		0.822217	0.569894	0.0968567	0.0738324	0.0815682	0.0159581	0.0097976	0.0112738	0.0408694	0.0328225	-0.0023914
	0.764031	0.510608	0.404714	0.127098	0.205317			0.567271	0.575714	0.479071	0.205426	0.410693				0.382235			0.419828								1.14554	0.307839	0.151345	0.215215	0.115525	0.038273	0.0592684	-0.0166376	0.0966044	0.0545161	0.0067744		0.775852	0.561702	0.234482	0.330688	0.117651	0.0348621	0.114897	-0.0125631	0.0380209	0.0162503	8.189e-05
	0.454847	0.275789	0.44358	0.221512	0.257237			0.433493	0.343729	0.587565	0.344849	0.519757							0.704187								0.681967	0.385684	0.259742	0.156082	0.070848	0.0686571	0.00217536	0.00222646	0.0225843	0.0506011	0.000185832		0.592885	0.710868	0.278182	0.220473	0.0886145	0.0475777	-0.0102055	-0.0053044	0.0202083	0.0118799	-0.0018577
	0.242377	0.526805	0.426195	0.275399	0.131111			0.212814	0.604049	0.489497	0.411005	0.27967							0.751013								0.363404	0.196579	0.196064	0.221682	0.104998	0.0438226	0.0340653	0.0306428	0.0729718	0.071486	0.0325331		0.291065	0.382503	0.236527	0.268649	0.104778	0.0444714	0.0361494	0.0052262	0.0264192	0.0222554	0.0071605
	0.86893	1.13171	0.474676	0.290859	0.256672			0.658555	1.00391	0.514296	0.418292	0.605779							0.853174								1.30282	0.384837	0.1835	0.145661	0.0567705	0.0489759		0.0458103	0.109852	0.0516766	0.00311347		0.9007	0.82852	0.182418	0.184705	0.0545055	0.0191452		0.0077708	0.0367584	0.0136898	-0.0016841
	1.05248	0.617142	0.502823	0.472141	0.129255			1.05918	0.922382	0.562995	0.630363	0.33221							0.561009								1.57802	0.193797	0.141667	0.169335	0.101361	0.0707035		-0.00987584	0.0605919	0.0639862	0.00069033		1.44863	0.454361	0.189004	0.249124	0.0831991	0.087492		0.0290429	0.0093732	0.0189578	-0.0026446
	0.817397	0.85603	0.595179	0.591994	0.17188			0.90899	1.1639	0.585309	0.733353	0.359929							0.726405								1.22555	0.257706	0.130328	0.152702	0.114806	0.052369			0.0565152	0.0706644	0.0176466		1.24322	0.492271	0.11335	0.27323	0.156291	0.0530868			0.0103013	0.019657	0.0021542
	0.669228		0.469301	1.06951	0.123676			0.784927		0.498931	1.08942	0.252927							0.813018								1.0034	0.185432		0.127288	0.159381	0.0791245				0.0723262	0.0230801		1.07354	0.345926		0.155951	0.181033	0.0414005				0.029151	0.0083722
	0.471772		0.397289	0.60895	0.109157			0.578757		0.46142	0.789127	0.226846							0.917535								0.707344	0.163663			0.184971	0.106283					0.0642408		0.791562	0.310255			0.209066	0.0585127					0.0094954
	0.564215		0.472513		0.0672979			0.51836		0.493885		0.144396							0.905313								0.845947	0.100902			0.183238	0.161641					-0.0223151		0.708956	0.197489			0.309503	0.0707829					-0.0059471
	0.656027		0.350759		0.1374			0.618273		0.425596		0.273269							0.735189								0.983603	0.206009			0.279707	0.101944					0.0410312		0.845608	0.373748			0.192725	0.0444625					0.0114417
	0.438004		0.623227		0.0884962			0.41956		0.58575		0.240022															0.656714	0.132685			0.133317	0.0935735					-0.00670747		0.573829	0.328276			0.0762044	0.0568888					-0.0027216
	0.369027		1.07413		0.222771			0.55601		1.0051		0.591116															0.553294	0.334008			0.179694	0.085475					0.0117176		0.760451	0.808465			0.106847	0.0567879					0.0033959
					0.354344							0.759253															1.51912	0.53128			0.201052	0.0932106							1.43343	1.03842			0.145463	0.0396318
					0.283603							0.824889															1.94856	0.425215			0.105978	0.0800453							1.83946	1.12819			0.0827599	0.0399582
					0.105883							0.381368															1.26315	0.158753				0.150624							1.39874	0.521594				0.0643839
					0.131265							0.417607															1.02476	0.19681				0.0227263							1.18954	0.571158				0.0365976
					0.21408							0.38389															0.989982	0.320977				0.0926593							1.00836	0.525044				0.022491
					0.226893							0.461396															0.700468	0.340189				0.103302							0.830099	0.631048				0.029382
					0.227072							0.515388															0.641983	0.340457				0.153313							0.803043	0.704892				0.0548157
					0.226472							0.544023															1.18618	0.339557											1.22733	0.744056
					0.126727							0.301413															0.616292	0.190007											0.80654	0.41224
																											1.39071												1.13368
																											1.23637												1.04159
																											0.713361												0.774485
																											2.60804												1.53549
																											1.98417												1.58831
																											0.489183												0.531016
																											0.564783												0.603974
																											0.731574												0.867584
																											1.60043												1.46455
																											1.08144												0.988365
																											0.718195												0.772153
																											0.882516												0.974917
																											0.765571												0.787399
																											0.4135												0.470115
																											0.789856												0.826153
																											1.69681												1.37304
																											0.925302												1.26154
																											1.28347												1.59186
																											0.93497												1.099
																											1.1553												1.29747
																											0.780034												1.06394
																											1.42273												1.39805
																											1.77039												2.00336
																											1.29154												1.47007
																											0.910731												1.20359
																											1.70641												1.70344
																											0.885482												0.838361
																											1.40103												0.902867
																											0.61973												0.669333
																											1.03641												0.947681
																											0.612821												0.655156
																											1.85407												1.62893
																											1.04801												1.02433
																											0.870185												0.910805
																											0.322696												0.42521
																											0.984967												0.934798
																											0.504043												0.575596
																											0.839026												0.92142
																											0.267188												0.384619
																											0.606801												0.655222
																											0.665075												0.803608
																											0.639009												0.669481
																											0.711698												0.703399
																											0.753899												0.770004
																											0.892373												0.800523
																											0.703638												0.682384
																											0.595668												0.63108
																											0.708454												0.675483
																											0.525904												0.582085
																											0.934424												0.801126
																											1.61048												1.37467
																											1.05143												0.857705
																											1.25393												0.967605
																											1.62595												1.13704
																											1.08191												0.875336
																											0.864507												0.798651
																											1.61389												1.16122
																											1.23971												1.22149
																											0.926846												0.995185
																											1.32751												1.21909
																											0.561324												0.721151
																											0.681432												0.80867
																											0.645894												0.788564
																											0.78709												0.935593
																											0.827506												1.01337
																											0.971448												1.11973
																											0.654102												0.872494
																											0.894111												1.07964
																											0.54162												0.748805
																											0.408166												0.633206
																											0.659862												0.814576
																											0.361019												0.531021
																											0.190562												0.28096
																											0.332121												0.471647
																											0.412915												0.562128
																											0.436095												0.572095
																											0.707896												0.862143
																											0.887596												1.003
																											1.60355												1.49
																											0.913019												1.07928

## Sheet: Figure 4
Fig 4C							Fig 4D
nc9	nc10	nc11	nc12	nc13	nc14		nc9	nc10	nc11	nc12	nc13	nc14
8.4449	9.3633	11.9608	18.1019	28.0488	28		4.6561	6.8817	9.6774	10.0775	12.766	22.6667
7.74578	14.0381	7.61246	21.7617	23.3333	28.2759		3.9846	3.5019	7.4557	7.155	9.9662	42.5
4.79339	10.0295	8.33333	14.7887	25.0531	30.6122		3.4169	4	6.4736	4.5662	9.3458	16.0902
4.19753	5.22179	8.08081	13.0435	31.7241	24.4898		5.64516	8.62069	2.6316	4.8009	9.1618	19.1825
7.80627	7.393	11.4964	9.92063	27.3973	26.087		4.88722	4.0146	4.25532	4.01855	17.4419	24.821
				22.3881	40.9091			6.79245		10.6719	9.67742	22.449
				20.8861				5.76497			9.48276	41.6667

## Sheet: Figure 5
Fig 5A				Fig 5B				Fig 5C								Fig 5F			Fig 5H
distance (nm)	nos (green)	nos (magenta)		distance (nm)	CycB	nos		distance (nm)	CycB	DCP1		distance (nm)	nos	DCP1		1x DCP1	DCP1 OE		1x DCP1	DCP1 OE
0	0.0696529	0.290671		0	0.134091	0.00512755		0	0.603741	0.462899		0	0.328594	0.20368		58.1707	36.8		0	2
25	0.0868667	0.332173		25	0.134091	0.00861129		25	0.573522	0.485383		25	0.321127	0.227241		42.4762	25.3913		0	1
50	0.115257	0.390159		50	0.134091	0.0155326		50	0.561028	0.472348		50	0.300643	0.280788		571.852	25		1	0
75	0.160813	0.434557		75	0.134091	0.0367379		75	0.589922	0.437491		75	0.300464	0.386391		161.179	32.9048		1	3
100	0.239984	0.475322		100	0.134091	0.110744		100	0.69072	0.443212		100	0.33463	0.549329		64.9818	79.0857		2	3
125	0.35263	0.574137		125	0.134091	0.297932		125	0.827749	0.466715		125	0.379717	0.737692		214.913	68.0833		2	1
150	0.471291	0.74268		150	0.134091	0.605317		150	0.958997	0.473		150	0.423374	0.901861		97.1071	52.2368		0	3
175	0.56394	0.913014		175	0.176135	0.9033		175	1	0.483937		175	0.462598	1		199.61	31.6842		0	4
200	0.576692	1		200	0.21785	1		200	0.991969	0.525018		200	0.484541	0.997353		49.75	47.6875		0	1
225	0.49311	0.967197		225	0.248684	0.863601		225	0.953509	0.579644		225	0.488034	0.913033		101.931	54.5		1	0
250	0.365306	0.847357		250	0.271647	0.645755		250	0.867561	0.631581		250	0.494959	0.766672		43.2174	28.5		0	2
275	0.248479	0.696247		275	0.305733	0.480828		275	0.786773	0.693012		275	0.530813	0.613558		114.077	121.718		0	1
300	0.164465	0.554272		300	0.359845	0.40538		300	0.726804	0.759623		300	0.597658	0.495787		38.1818	63.8113		0	1
325	0.119532	0.450968		325	0.376137	0.39614		325	0.669532	0.828324		325	0.672725	0.424978			27.5714		2	3
350	0.106052	0.398664		350	0.365531	0.415505		350	0.638654	0.918815		350	0.745741	0.388976			38.9688		0	4
375	0.116705	0.394197		375	0.315911	0.427274		375	0.625323	0.98889		375	0.828717	0.367344					1	1
400	0.147076	0.427452		400	0.272036	0.414712		400	0.605635	1		400	0.92571	0.343721					0	2
425	0.194202	0.479797		425	0.268181	0.378075		425	0.568356	0.864057		425	0.98795	0.313009					0	5
450	0.263683	0.528804		450	0.268181	0.319373		450	0.521009	0.687098		450	1	0.286463					1	1
475	0.343648	0.561106		475	0.280893	0.255968		475	0.490064	0.530978		475	0.960904	0.273281					0	5
500	0.365733	0.565001		500	0.338632	0.194319		500	0.492885	0.421517		500	0.872524	0.281219					0	4
525	0.304017	0.535955		525	0.391826	0.131347		525	0.50054	0.379677		525	0.773614	0.312935					0	2
550	0.211145	0.481957		550	0.402271	0.075953		550	0.490643	0.331388		550	0.700637	0.367204					0	3
575	0.136629	0.420526		575	0.437242	0.0407061						575	0.650369	0.424213					0	9
600	0.089945	0.371865		600	0.469317	0.0236392						600	0.617874	0.452953					1	1
625	0.0679161	0.348294		625	0.504542	0.0150625													0	2
650	0.0618315	0.350974		650	0.536362	0.0100359													0	3
675	0.0725847	0.37571		675	0.536362	0.00775478													1	1
700	0.106128	0.416014		700	0.536362	0.00645126													4	6
725	0.182302	0.479134		725	0.536362	0.00878144													0	0
750	0.332992	0.583153		750	0.567062	0.0130813													0	3
775	0.574001	0.708785		775	0.595315	0.0182752													1	4
800	0.841415	0.79217		800	0.635985	0.0258252													2	2
825	1	0.799644		825	0.68828	0.0341337													2	4
850	0.892254	0.758796		850	0.686362	0.044187													0	1
875	0.622918	0.692112		875	0.630299	0.0580988													0	1
900	0.357149	0.577576		900	0.574243	0.0756444													0	1
925	0.185478	0.456986		925	0.487499	0.0952174													0	2
950	0.100783	0.361716		950	0.395078	0.111373													1	2
975	0.0595785	0.281407		975	0.339014	0.120815													0	5
1000	0.0402678	0.229366		1000	0.312498	0.122306													0	4
				1025	0.328381	0.116385													0	3
				1050	0.335226	0.109772													1	1
				1075	0.368876	0.106369													2	1
				1100	0.410505	0.108414													0	0
				1125	0.475378	0.113645													1	1
				1150	0.618177	0.121449													0	0
				1175	0.791288	0.125181													1	5
				1200	0.924621	0.113781													0	0
				1225	1	0.0966853													1	2
				1250	0.963635	0.0883739													2	9
				1275	0.860982	0.084919													0	2
				1300	0.692041	0.0788772													0	2
				1325	0.488391	0.0654787													0	0
				1350	0.300396	0.0456548													0	6
				1375	0.175002	0.0304366													1	0
				1400	0.102237	0.0210495													2	1
				1425	0.0670453	0.0163084													1	1
				1450	0.0670453	0.0139234													5	0
				1475	0.0670453	0.013139													2	1
																			0	0
																			2	0
																			0	2
																			0	5
																			2	0
																			3	4
																			1	2
																			3	5
																			0	0
																			0	1
																			4	1
																			0	2
																			1	0
																				2
																				2
																				3
																				5
																				4
																				0
																				5
																				3
																				0
																				0
																				0
																				3
																				0
																				6
																				2
																				8
																				5
																				0
																				4
																				5
																				0
																				0
																				0
																				0
																				1
																				2
																				1
																				0
																				0
																				2
																				2
																				3
																				1
																				4
																				4
																				6
																				2
																				0
																				5
																				0
																				1
																				2
																				6
																				2
																				2
																				1
																				4
																				0
																				0
																				4
																				1
																				1
																				1
																				3
																				0
																				4
																				0
																				3
																				0
																				1
																				1
																				1
																				1
																				1
																				2
																				5
																				4
																				2
																				1
																				2
																				2
																				3
																				5
																				0
																				1
																				0
																				1
																				3
																				0
																				1
																				2
																				4
																				0
																				2
																				1
																				2
																				1
																				5
																				4
																				4
																				2
																				4
																				0
																				4
																				0
																				2
																				0
																				0
																				2
																				4
																				4
																				3
																				1
																				3
																				2
																				1
																				2
																				2
																				2
																				1
																				5
																				2
																				0
																				5
																				1
																				6
																				0
																				2
																				2
																				1
																				0
																				0
																				0
																				0
																				0
																				1
																				0
																				3
																				1
																				6
																				3
																				0
																				1
																				2
																				1
																				5
																				0
																				2
																				5
																				2
																				3
																				6
																				0
																				0
																				0
																				7
																				5
																				2
																				0

## Sheet: Figure 6
Fig 6B					Fig 6D						Fig 6E					Fig 6E
control	edc3 RNAi	patr-1 RNAi	edc3+patr-1 RNAi		nc10	nc11	nc12	nc13	nc14		nos in control	pgc in control	nos in edc3+patr-1 RNAi	pgc in edc3+patr-1 RNAI		control	edc3+patr-1 RNAi
31.6667	22.4806	21.9189	21.2687		9.6267	2.3404	16.3636	23.5294	31.6456		0.159517	0.247238	0.741741	0.801263		1	6
26.3804	27.3504	21.7532	12.413		6	14.6226	13.4259	30.0752	27.8107		0.249108	0.464818	0.794038	0.84271		0	1
36.3636	12.9032	22.3214	11.2676		0	1.7668	15.3527	26.7327	32.5		0.403665	0.636902	0.357647	0.330231		3	5
30.7255	32.5301	30.566	20.1493		10.6932	12.3016	16.0377	26.3736	34.1463		0.65358	0.683732	0.520024	0.628858		2	1
27.1186	28.9808	21.7778	20		10.9195	15.7459	18.2857	32.5792	23.0241		0.502204	0.596728	0.381522	0.479263		6	2
33.3333	9.5618	30.3241	10.9091		8.061	11.2821	12.1387	32.7731			0.136337	0.298474	0.94623	1.29024		2	1
24.3902	18.018	21.2766	21.5517								0.117729	0.232206	0.819641	1.10774		2	1
28.022	22.1818	25.4279	8.6887								0.186566	0.321023	0.897704	1.10172		1	0
33.0749	26.1538	23.9544	23.9496								0.19389	0.31536	0.381426	0.617036		0	4
29.2259	24.2604	28.8	17.0732								0.166331	0.296843	0.575543	0.650919		1	3
39.1705		25.8475									0.286136	0.343475	0.797334	0.715083		1	3
31.7862		23.7342											0.873442	0.678147		1	16
39.9123		20.2479														0	2
32.9114		26.5403														0	1
23.5294																3	5
34.6968																0	7
26.1062																4	2
24.0741																0	4
																1	0
																2	0
																3	1
																3	1
																0	1
																6	2
																1	2
																0	9
																1	7
																0	2
																2	2
																0	3
																1	4
																0	6
																1	2
																1	8
																1	2
																1	0
																3	1
																0	4
																1	13
																1	1
																1	2
																1	7
																2	9
																0	6
																3	5
																0	0
																1	2
																0	6
																1	4
																2	1
																3	2
																1	6
																1	1
																0	2
																2	4
																0	4
																0	2
																2	0
																1	1
																3	7
																1	7
																1	0
																4	3
																1	5
																0	1
																0	0
																0	0
																0	1
																0	0
																3	4
																2	8
																1	1
																1	2
																2	2
																0	4
																0	3
																0	0
																2	11
																1	2
																2	4
																3	6
																2	6
																0	4
																2	2
																1	2
																0	7
																1	7
																1	0
																0	2
																2	1
																0	2
																1	1
																0	2
																0	0
																1	2
																1	3
																1	6
																6	5
																1	3
																0	4
																0	3
																0	3
																1	7
																0
																0
																0
																4
																0

## Sheet: Figure 8
Fig 8C
water	CHX
23.9264	0.778
14.6425	1.0256
32.8767	2.16
25	2.2556
10.283	0
8.867	0.9331
34.375	1.2987
9.1357	2.1244
22.1212	0
16.5	0
22.3301	0
16.0156	0.3822
4.5802	0.4651
15.1948	1.25
22.8261	0
15.625	0
17.7778	1.3699
30.8108	3.125

## Sheet: S2 Fig
S2A Fig			S2B Fig
WT	Df/+		WT	Df/+
1.03278	0.984318		0.529175	0.858162
0.831586	0.788659		0.805998	0.988049
0.950994	0.78247		0.738194	0.647307
1.22838	0.888272		0.709732	0.74374
1.00331	0.90232		1.21892	1.02589
1.22668	0.577556		0.870694	1.01039
0.724758	0.630441		0.798226	0.735183
1.00152	0.608965		1.07833	1.03382
	0.68811		0.742597	0.682153
			0.667275	0.929243

## Sheet: S3 Fig
S3B Fig
nc9	nc10	nc11	nc12	nc13	nc14
1.8182	0.6504	0.3322	0.3686	1.1905	0
0.4533	0.3636	0.4021	0.5181	0	0.4138
	0.5097	0.5682	0.6182	0.5245	0.5848
			0	0.9063	1.6461
				0.3846
				0

## Sheet: S4 Fig
S4B Fig								S4C Fig
distance (nm)	CycB	pgc		distance (nm)	nos	pgc		nos in bulk cytoplasm	nos in clusters	pgc in bulk cytoplasm	pgc in clusters
0	0.180539	0.112395		0	0.0227293	0.0417487		0.676533	1.90275	0.901393	2.05514
25	0.195303	0.117591		25	0.028148	0.0354207		0.845666	2.49471	1.29187	4.16295
50	0.206516	0.1215		50	0.0386626	0.0313112		0.465116	2.2833	1.17962	3.70959
75	0.219535	0.127725		75	0.042047	0.0426614		0.887949	1.05708	0.856835	2.31103
100	0.242774	0.131414		100	0.0454587	0.0469667		0.465116	1.7759	0.967637	2.70841
125	0.267393	0.135832		125	0.0498182	0.0384861		0.972516	1.56448	0.974832	2.17139
150	0.288664	0.152876		150	0.0806801	0.0330145		0.549683	4.94715	1.22712	2.96632
175	0.318506	0.187265		175	0.136276	0.0369206		1.22622	3.38266	1.90571	1.4174
200	0.383716	0.229821		200	0.223607	0.0469667		3.2981	4.86258	0.811222	1.23527
225	0.495169	0.275783		225	0.38243	0.0497065		2.19873	5.3277	0.844631	4.65281
250	0.645476	0.316604		250	0.595697	0.0572399		0.549683	6.08879	0.851426	1.0219
275	0.806576	0.346274		275	0.717395	0.0625205		0.591966	12.8118	0.996014	1.41332
300	0.943605	0.347136		300	0.687601	0.0910888		0.591966	2.19873	0.888862	3.18047
325	1	0.331537		325	0.562367	0.106588		0.718816	5.79281	1.11231	1.3336
350	0.929637	0.309306		350	0.415081	0.120715		0.549683	4.43975	1.35947	1.78101
375	0.795911	0.293988		375	0.289267	0.15517		1.47992	2.66385	0.945917	2.7846
400	0.673409	0.29487		400	0.216081	0.221057		0.803383	2.36786	1.02706	4.25951
425	0.624876	0.283509		425	0.159167	0.331045		0.549683	7.27273	1.06211	1.7878
450	0.610244	0.25966		450	0.131537	0.476523		1.0148	2.45243	0.920855	2.47253
475	0.587684	0.248584		475	0.119802	0.60013		0.591966	1.18393	1.04496	2.31459
500	0.554221	0.250254		500	0.151214	0.635573		0.5074	2.49471	0.813273	3.01063
525	0.505798	0.260485		525	0.196725	0.587569		2.0296	3.21353	1.12658	5.72175
550	0.4446	0.283842		550	0.204648	0.494572		1.64905	3.50951	1.04205	6.45887
575	0.399239	0.31245		575	0.164031	0.389741		0.887949	8.41438	0.991402	4.39655
600	0.378792	0.362185		600	0.141679	0.301005		0.5074	2.41015	1.16668	7.04832
625	0.369203	0.460913		625	0.153364	0.244293		0.549683	2.0296	0.937769	4.03146
650	0.378259	0.644809		650	0.188654	0.195266		0.930233	5.53911	1.04355	2.94526
675	0.401578	0.852747		675	0.235915	0.151402		0.761099	2.11416	0.801123	1.44596
700	0.420215	0.969285		700	0.281464	0.124227		0.676533	3.17125	1.18955	14.6974
725	0.432329	1		725	0.339899	0.110438		0.5074	1.43763	1.00554	3.08631
750	0.462711	0.997577		750	0.415758	0.120678		1.09937	1.73362	0.313821	3.04763
775	0.510747	0.956162		775	0.458092	0.146184		1.14165	3.63636	0.410061	4.23793
800	0.534548	0.884416		800	0.484185	0.199347		1.60677	10.3594	0.549267	3.21027
825	0.509265	0.780425		825	0.538397	0.254665		1.09937	3.84778	0.655453	1.86344
850	0.461262	0.62458		850	0.619365	0.324083		0.845666	6.30021	0.562028	2.10962
875	0.431953	0.461558		875	0.641531	0.400318		1.2685	9.34461	0.560419	24.3806
900	0.436939	0.34039		900	0.611344	0.453985		1.5222	8.54123	0.759648	3.05978
925	0.448655	0.279748		925	0.551284	0.451663		0.972516	0.761099	0.645168	1.35041
950	0.441373	0.256679		950	0.480012	0.386516		1.22622	2.83298	1.30956	4.67442
975	0.441461	0.250222		975	0.390113	0.310067		0.887949	1.73362	0.868061	5.58929
1000	0.449239	0.250431		1000	0.29927	0.247879		2.41015	10.5285	0.991525	5.99108
1025	0.466937	0.242279		1025	0.222843	0.183105		0.591966	2.11416	0.899866	2.06105
1050	0.526778	0.238706		1050	0.171418	0.1182		0.676533	1.86047	0.641939	3.92534
1075	0.642173	0.241334		1075	0.142529	0.0773652		0.761099	6.00423	0.559363	3.83447
1100	0.7811	0.244366		1100	0.133812	0.0649707		0.549683	2.49471	0.918827	4.01249
1125	0.821282	0.246717		1125	0.124539	0.0844744		0.634249	1.43763	1.0877	4.60673
1150	0.739754	0.262087		1150	0.131821	0.104103		0.591966	7.35729	0.628777	2.69781
1175	0.60616	0.300381		1175	0.152098	0.137852		1.09937	5.11628	1.31772	1.92247
1200	0.498794	0.332106		1200	0.159105	0.194337		0.549683	1.31078	0.837274	3.06327
1225	0.424292	0.320554		1225	0.159105	0.278154		2.45243	3.00211	0.904179	3.88835
1250	0.347826	0.267759		1250	0.172916	0.437323		0.591966	1.35307	1.74665	3.81369
1275	0.267634	0.208251		1275	0.211815	0.671349		1.18393	1.31078	1.64573	2.24519
1300	0.210224	0.168567		1300	0.295822	0.89349		2.87526	6.00423	0.849844	2.60415
1325	0.184383	0.156794		1325	0.398548	1		0.591966	1.31078	0.733598	1.44675
1350	0.185773	0.160503		1350	0.529953	0.977678		1.81818	4.14376	0.983117	1.64245
1375	0.202048	0.160591		1375	0.677973	0.858366		0.887949	1.14165	0.819385	2.10783
1400	0.216896	0.14565		1400	0.898768	0.734455		0.591966	1.22622	0.602464	1.99118
1425	0.231467	0.124204		1425	1	0.641348		0.549683	7.44186	0.789732	2.36526
1450	0.249238	0.10986		1450	0.90208	0.623496		1.05708	1.94503	0.697391	2.44243
1475	0.271174	0.103246		1475	0.717427	0.650062		1.90275	3.93235	1.45778	2.67107
1500	0.287741	0.109892		1500	0.536033	0.68167		0.930233	4.0592	0.557527	3.26715
1525	0.283376	0.140022		1525	0.395638	0.655034		0.718816	0.634249	2.06534	2.62533
1550	0.268849	0.179114		1550	0.314379	0.57195		1.22622	0.718816	0.822089	1.60632
1575	0.237077	0.208155		1575	0.307692	0.459879		1.09937	2.07188	1.2742	3.88235
1600	0.186339	0.223408		1600	0.374882	0.361539		2.15645	14.3763	1.20828	3.57996
				1625	0.439433	0.302743		3.50951	5.11628	0.961201	2.23731
				1650	0.519925	0.282837		0.845666	7.52643	1.06618	1.82865
				1675	0.625525	0.273384		1.69133	10.148	1.00765	1.53753
				1700	0.750282	0.252838		0.5074	10.8245	0.627318	1.75589
				1725	0.769736	0.223368		1.2685	1.73362	1.19594	1.76125
				1750	0.622452	0.18591		0.718816	4.35518	1.02139	1.87206
				1775	0.40836	0.148662		0.634249	2.7907	0.726682	1.10625
				1800	0.215322	0.102387		0.887949	8.96406	0.652542	1.64742
				1825	0.105878	0.0734513		0.5074	1.0148	0.909682	1.89091
				1850	0.0589599	0.0592297		0.591966	0.930233	1.18701	1.96574
				1875	0.0426175	0.0469667		0.676533	1.43763	0.666536	2.19028
				1900	0.0227293	0.0464454		1.0148	1.56448	1.79764	3.45399
				1925	0.0227293	0.0322239		1.22622	1.2685	0.713788	3.18501
				1950	0.0034094	0.0313112		0.930233	1.31078	0.632268	1.84813
				1975	0.00144104	0.0313112		0.5074	0.887949	0.672877	2.53953
				2000	0.0101009	0.0313112		0.591966	5.11628	0.818218	2.3516
								2.07188	5.5814	0.688201	1.8995
								1.05708	3.12896	1.37892	1.14506
								0.634249	7.94926	0.930838	1.59539
								0.676533	2.87526	0.663117	1.65101
								0.676533	3.34038	1.17698	2.23111
								0.845666	1.69133	0.761799	2.26426
								1.31078	1.69133	10.2849	4.90044
								0.761099	1.47992	0.96443	5.81627
								0.718816	1.90275	1.04251	4.8799
								1.60677	3.12896	2.14919	4.10948
								0.591966	1.69133	1.27432	3.06413
								1.09937	1.18393	1.70231	3.48512
								0.972516	1.86047	0.857726	3.77369
								1.05708	3.08668	0.792458	3.84827
								1.35307	2.41015	1.11132	3.46867
								1.2685	1.5222	1.28589	2.72091
								0.549683	2.19873	0.603095	2.59263
								1.35307	1.43763	0.874514	3.53681
								1.64905	1.86047	0.803682	1.89389
								0.5074	2.91755	1.24532	1.13883
								0.422833	1.98732	1.22515	2.22221
								2.2833	1.2685	1.79148	1.15178
								0.549683	1.64905	0.636503	3.12993
								0.38055	1.05708	1.47141	2.01702
								0.803383	1.47992	0.934358	4.59226
								0.549683	1.22622	0.906425	2.11304
								0.972516	1.22622	0.665497	2.1648
								0.422833	3.25581	1.14635	1.84758
								0.887949	1.09937	0.918682	1.87785
								0.549683	1.35307	1.10761	2.32079
								0.845666	0.718816	0.790073	1.69056
								0.887949	1.05708	0.621067	0.89481
								1.0148	1.18393	0.924106	2.06385
								0.465116	1.05708	0.604419	2.21979
								0.803383	0.803383	0.923218	1.5998
								0.422833	1.0148	0.920732	1.79937
								0.422833	1.5222	1.04949	4.24284
								1.09937	0.887949	1.07931	1.68842
								1.47992	1.09937	0.583475	1.8508
								0.549683	0.634249	0.580235	1.78925
								0.887949	0.718816	0.696413	2.81488
								2.19873	1.18393	0.900922	1.3249
								0.5074	3.93235	1.34049	1.43456
								0.634249	1.18393	1.1923	1.35208
								1.39535	1.98732	1.32587	1.52348
								0.5074	6.30021	0.697559	1.99018
									1.22622	0.64424	2.1696
									2.66385	1.26697	2.28907
									4.18605	0.938369	3.49122
									3.25581	0.591726	2.1372
									13.5729	0.680101	2.4209
									0.761099	0.79233	2.51532
									1.39535	0.705263	1.73586
									3.0444	0.787899	4.67407
									1.56448	0.795425	1.91842
									4.10148	1.00977	2.69673
									1.81818	1.15179	2.53982
									5.49683	0.689665	2.08138
									1.09937	0.813056	2.28969
									2.11416	1.70363	6.7852
									4.8203	1.15225	3.06433
									1.18393	0.698464	4.00187
									2.2833	0.776961	2.97812
									2.24101	0.627369	3.77049
									1.0148	0.94233	1.87678
									1.43763	0.944732	3.01151
									9.59831	0.568665	1.58904
									3.50951	1.18013	1.79841
									7.90698	1.06946	2.25614
										0.657218	1.99071
										1.21112	1.858
										0.620106	1.858
										0.689631	1.65893
										0.820413	0.995355
										0.767251	0.796284
										1.45866	0.995355
										1.07034	1.06171
										1.48018	1.3935
										0.890737	2.52157
										0.657011	1.65893
										0.941413	2.38885
										1.17797	1.59257
										0.797989	2.05707
										0.864	1.59257
										0.878659	1.32714
										0.742575	1.3935
										0.737302	1.65893
										0.928263	5.44127
										0.598894	7.03384
										0.87038	1.3935
										0.984676	2.58792
										1.11396	1.12807
										0.604503	2.18978
										1.14607	1.52621
										0.606553	1.92435
										0.606531	3.45056
										1.01299	1.858
										0.579156	4.31321
										1.05833	1.99071
										1.21093	3.11878
										0.641967	3.05242
										1.4682	2.12342
										0.928117	0.729927
										0.695911	1.65893
										0.961179	1.52621
										0.849721	2.3225
										1.77768	3.84871
										0.863374	1.65893
										0.594162	1.92435
										1.47345	2.05707
										0.893045	1.32714
										0.92067	0.928998
										0.630732	1.99071
										1.29623	4.71135
										1.05603	2.58792
										1.97439	4.71135
										0.709151	2.12342
										0.650335	3.38421
										0.860687	3.98142
										1.65733	0.995355
										0.755542	3.05242
										1.19258	1.59257
										0.716905	1.72528
										0.859732	1.72528
										0.713078	1.45985
										0.777453	2.85335
										0.838117	2.3225
										1.01442	3.05242
										0.704453	2.3225
										0.972173	3.11878
										0.928998	0.928998
										0.66357	0.995355
										0.729927	0.796284
										0.796284	1.32714
										1.26078	0.862641
										0.862641	1.19443
										1.12807	1.45985
										0.796284	1.72528
										0.796284	0.796284
										1.06171	0.796284
										0.995355	1.59257
										0.928998	1.26078
										0.862641	1.19443
										1.26078	0.928998
										0.862641	2.38885
										1.19443	1.26078
										0.66357	4.44592
										1.72528	0.66357
										2.05707	2.58792
										0.796284	4.04778
										1.19443	4.04778
										1.19443	3.84871
										0.729927	3.11878
										0.66357	1.45985
										1.12807	1.32714
										0.66357	1.26078
										1.06171	3.18514
										1.32714	2.72064
										0.995355	1.79164
										0.729927	0.928998
										0.66357	2.58792
										1.06171	3.84871
										1.12807	3.31785
										0.729927	2.12342
										1.12807	1.45985
										1.45985	4.37956
										0.862641	1.92435
										1.19443	2.05707
										0.796284	2.78699
										0.729927	1.3935
										0.862641	2.25614
										1.72528	2.91971
										0.796284	4.24685
										0.796284	1.32714
											7.23291
											0.995355
											1.12807
											1.32714
											1.19443
											2.18978
											1.52621
											2.3225
											1.26078
											1.99071
											2.3225
											2.45521
											2.3225
											2.38885
											2.12342
											2.38885
											1.65893
											2.3225

## Sheet: S5 Fig
S5B Fig				S5E Fig				S5F Fig			S5H Fig			S5I Fig			S5K Fig				S5L Fig
1xDCP1	DCP1-n OE	DCP1-s OE		1xDCP1	DCP1-n OE	DCP1-s OE		1X DCP1	DCP1-s OE		1X DCP1	DCP1-s OE		0.308198	0.305915		1x DCP1	DCP1-n OE	DCP1-s OE		1x DCP1	DCP1-n OE	DCP1-s OE
1.32686e+07	4.75798e+07	7.83156e+07		407.207	378.743	407.115		0.930232	0.731658		270.115	293.044		0.588371	0.251321		58.1707	29.4118	36.8		0	4	2
6.90793e+06	4.75553e+07	6.90191e+07		365.529	100.29	416.446		1.13344	0.602734		296.677	288.999		0.282082	0.482116		42.4762	29.6842	25.3913		0	2	1
2.84042e+07	3.37859e+07	5.11322e+07		559.83	321.778	300.214		0.573007	0.797219		201.236	275.209		0.448325	0.280927		571.852	32.3182	25		1	0	0
7.33968e+06	3.84317e+07	3.44597e+07		290.011	407.919	238.511		0.732613	0.45583		303.716	397.582		0.436039	0.42766		161.179	126.167	32.9048		1	3	3
2.58335e+07	6.37823e+07	3.88446e+07		381.023	247.786			1.02198	0.885243		334.372	435.909		0.400663	0.472685		64.9818	34.8065	79.0857		2	0	3
1.191e+07	3.50525e+07	3.65001e+07		302.486	455.72			0.734863	0.736882		227.059	366.971		0.498226	0.305363		214.913	43.9231	68.0833		2	0	1
6.56562e+06	4.66288e+07	3.63151e+07		305.969	38.7414			0.96708	0.735167		362.602	226.987		0.476682	0.321217		97.1071	60.4364	52.2368		0	2	3
3.68645e+06	9.02578e+06				250.169			1.00184	0.596725		231.965	249.651		0.307533	0.587644		199.61	32.6389	31.6842		0	1	4
5.11486e+06	3.3819e+07				73.8468			0.559364	0.601637					0.405538	0.338876		49.75	34.3273	47.6875		0	1	1
1.11788e+07	3.0263e+07				306.114			1.0713	0.736724					0.336184			101.931	33.7179	54.5		1	1	0
1.01477e+07	2.93312e+07							0.623903									43.2174	103.739	28.5		0	9	2
1.35897e+07	3.29399e+07																114.077	29.6346	121.718		0	1	1
1.47847e+07	2.74361e+07																38.1818	28.8684	63.8113		0	5	1
9.80526e+06	4.49082e+07																	27.2245	27.5714		2	0	3
																			38.9688		0	2	4
																					1	5	1
																					0	6	2
																					0	1	5
																					1	4	1
																					0	3	5
																					0	4	4
																					0	0	2
																					0	5	3
																					0	0	9
																					1	2	1
																					0	2	2
																					0	5	3
																					1	1	1
																					4	0	6
																					0	3	0
																					0	7	3
																					1	4	4
																					2	4	2
																					2	7	4
																					0	0	1
																					0	1	1
																					0	2	1
																					0	0	2
																					1	0	2
																					0	4	5
																					0	1	4
																					0	6	3
																					1	2	1
																					2	0	1
																					0	1	0
																					1	1	1
																					0	4	0
																					1	0	5
																					0	8	0
																					1	4	2
																					2	4	9
																					0	3	2
																					0	1	2
																					0	3	0
																					0	7	6
																					1	1	0
																					2	0	1
																					1	4	1
																					5	0	0
																					2	0	1
																					0	2	0
																					2	4	0
																					0	0	2
																					0	3	5
																					2	1	0
																					3	11	4
																					1	1	2
																					3	0	5
																					0	5	0
																					0	2	1
																					4	4	1
																					0	1	2
																					1	3	0
																						4	2
																						3	2
																						4	3
																						0	5
																						1	4
																						3	0
																						5	5
																						1	3
																						1	0
																						4	0
																						5	0
																						10	3
																						0	0
																						4	6
																						2	2
																						1	8
																						2	5
																						2	0
																						0	4
																						9	5
																						0	0
																						2	0
																						1	0
																						11	0
																						8	1
																						0	2
																						4	1
																						1	0
																						2	0
																						3	2
																						3	2
																						7	3
																						5	1
																						4	4
																						5	4
																						2	6
																						6	2
																						6	0
																						7	5
																						0	0
																						3	1
																						2	2
																						3	6
																						1	2
																						3	2
																						3	1
																						5	4
																						3	0
																						3	0
																						0	4
																						3	1
																						2	1
																						4	1
																						0	3
																						3	0
																						3	4
																						0	0
																						7	3
																						1	0
																						7	1
																						0	1
																						8	1
																						1	1
																						3	1
																						0	2
																						6
																						5	5
																						2	4
																						5	2
																						5	1
																						8	2
																						1	2
																						5	3
																						9	5
																						0	0
																						8	1
																						2	0
																						1	1
																						11	3
																						1	0
																						2	1
																						5	2
																						2	4
																						4	0
																						9	2
																						2	1
																						5	2
																						4	1
																						1	5
																							4
																							4
																							2
																							4
																							0
																							4
																							0
																							2
																							0
																							0
																							2
																							4
																							4
																							3
																							1
																							3
																							2
																							1
																							2
																							2
																							2
																							1
																							5
																							2
																							0
																							5
																							1
																							6
																							0
																							2
																							2
																							1
																							0
																							0
																							0
																							0
																							0
																							1
																							0
																							3
																							1
																							6
																							3
																							0
																							1
																							2
																							1
																							5
																							0
																							2
																							5
																							2
																							3
																							6
																							0
																							0
																							0
																							7
																							5
																							2
																							0

## Sheet: S6 Fig
S6A Fig						S6B Fig				S6F Fig			S6G Fig			S6H Fig
control	edc3 RNAi	patr-1 RNAi	twin RNAi	pan2 RNAi		control	twin RNAi	pan2 RNAi		control	edc3+patr-1 RNAi		control	edc3+patr-1 RNAi		control nc10-11	edc3+patr-1 RNAi nc10-11	control nc14	edc3+patr-1 RNAi nc14
1	0.0210929	0.0305763	0.2241	0.0196884		31.6667	29.6089	28.5714		610.296	593.544		181.502	189.052		159.263	175.408	108.364	90.4384
	0.00982073	0.0652456	0.0533507	0.266811		26.3804	40.8922	38.4615		535.377	525.754		301.732	221.377		115.225	80.0183	99.1111	105.261
	0.0424141	0.309523		0.188577		36.3636	35.1648	37.2449		967.755	682.682		439.099	391.622		111.858	114.795	101.516	59.66
						30.7255	40.1623	23.1343		373.41	699.009		171.153	355.262		252.471	154.129	85.0362	67.1726
						27.1186	21.3115	26.0526		614.349	527.3		187.392	336.497		106.676	171.494	78.2855	81.4883
						33.3333	40	41.9913		471.442	469.91		201.002	190.402		184.286	130.036	94.1858	51.8343
						24.3902	33.7461	38.2353		924.43	456.659		458.323	261.033		124.268	103.154	83.1722	54.6917
						28.022	30.4556	37.5		786.13	413.796		421.073	109.594		119.52		74.7851	96.1294
						33.0749	47.5113			724.945	547.266		368.586	336.164				48.2327	106.81
						29.2259	43.9024			882.128			279.517					92.4291	107.876
						39.1705												73.0589	83.2891
						31.7862
						39.9123
						33.3333

[truncated: 2 more sheets: S7 Fig, S8 Fig]
